# Supplementary material for: Metagenomic Insight into the Effect of Probiotics on Nitrogen Cycle in the Coilia nasus Aquaculture Pond Water
Source: Microorganisms. 2024 Mar 21;12(3):627. doi: 10.3390/microorganisms12030627 (PMC10974538; doi:10.3390/microorganisms12030627)
Supplement: Supplementary file 1 [file microorganisms-12-00627-s001.zip]

Archive with 1 entries (1 files):
- microorganisms-2900971-supplementary.xlsx
