# Supplementary material for: Metagenomic Insight into the Effect of Probiotics on Nitrogen Cycle in the Coilia nasus Aquaculture Pond Water
Source: Microorganisms. 2024 Mar 21;12(3):627. doi: 10.3390/microorganisms12030627 (PMC10974538; doi:10.3390/microorganisms12030627)
Supplement: Supplementary file 1 [file microorganisms-12-00627-s001.zip › microorganisms-2900971-supplementary.xlsx]

## Sheet: Table S1
Table S1. Contents of EM used in the present study
Composition of microbial communities	percent (%)
Lactobacillus	95.31
Saccharomyces	3.23
Photosynthetic Bacteria	0.91
Bacillales	0.55

## Sheet: Table S2
Table S2. Ingredients composition and analysis of the experimental diets (%)
Ingredients	Percent
Fish meal	48
Soybean meal	22
Wheat flour	11.5
Fish oil	4.5
Soybean oil	2
Soybean lecithin	2
Vitamin and Mineral mix	4
Dicacium phosphate	1
Choline chloride	1
Microcrystalline cellulose	4
Moisture	8.65 ± 0.08
Crude protein	47.18 ± 2.04
Crude fat	14.58 ± 0.91
Ash	13.39 ± 0.18

## Sheet: Table S3
Table S3. Statistic analysis of clean reads based on matagenome
SampleID	Raw Reads	Clean Reads	Q30%	GC%
C30d1	90221584	88173930	95.46	45.16
C30d2	67890378	66457416	95.68	46.04
C30d3	58145084	56733640	95.24	45.13
C60d1	74570354	72763824	95.12	47.62
C60d2	56683530	55275796	95.07	47.9
C60d3	67581004	65975332	95.15	47.98
C90d1	60124802	58590072	94.73	51.31
C90d2	57710860	56232340	95	50.79
C90d3	62899156	61248592	94.26	50.84
C120d1	42368290	41381920	95.16	49.82
C120d2	62258966	60773096	95.18	49.66
C120d3	86178230	84190182	94.59	49.23
PF30d1	78642832	76929302	95.72	44.71
PF30d2	56376882	55032132	95.26	45.73
PF30d3	55780792	54324890	93.88	44.34
PF60d1	68814184	66823444	93.52	49.85
PF60d2	53421520	52062888	94.64	50.22
PF60d3	77162194	75227958	94.97	50.62
PF90d1	61530960	60049202	95.3	48.81
PF90d2	68709916	66924560	94.66	48.93
PF90d3	86466044	84371924	95.14	48.31
PF120d1	62237306	60710242	95.04	48.06
PF120d2	49490814	48226946	94.37	48.95
PF120d3	69759030	68127708	94.84	49.13
PW30d1	70128102	68523704	95.41	44.96
PW30d2	62522106	61028660	95.18	45.47
PW30d3	46053440	44983702	95.33	45.31
PW60d1	71461618	69661200	94.99	47.07
PW60d2	53686920	52369010	95.06	47.32
PW60d3	73328642	71508560	95.17	46.96
PW90d1	55472678	54118068	95.02	49.34
PW90d2	69320266	67573420	94.94	49.61
PW90d3	60342870	58827292	94.94	48.77
PW120d1	55833578	54488840	95.11	50.19
PW120d2	38853022	37749642	94.27	49.81
PW120d3	56379912	54860770	94.47	49.59

## Sheet: Table S4
Table S4. Statistical analysis of assembly results
SampleID	Number	Length	N50	N90	Max	Min
C30d1	496753	656255261	1594	601	217993	500
C30d2	414028	540946987	1577	598	164009	500
C30d3	357733	468143831	1579	600	164009	500
C60d1	423850	585347876	1719	614	351804	500
C60d2	357850	487093744	1675	609	169471	500
C60d3	399367	547748149	1690	612	263758	500
C90d1	457417	550829358	1351	583	169177	500
C90d2	428995	516648177	1352	583	171250	500
C90d3	463413	562259456	1369	584	349467	500
C120d1	261437	345278792	1607	594	170165	500
C120d2	338023	452079068	1638	598	130407	500
C120d3	431209	578965090	1658	599	197476	500
PF30d1	523841	653521072	1441	594	153905	500
PF30d2	403652	497697810	1409	591	237584	500
PF30d3	398998	495365277	1427	592	271963	500
PF60d1	439917	587633994	1619	602	164009	500
PF60d2	364946	475046129	1545	597	184785	500
PF60d3	472312	632976530	1639	602	164009	500
PF90d1	517288	627433692	1369	585	239702	500
PF90d2	540631	668435347	1419	589	179302	500
PF90d3	656265	819299978	1444	590	327361	500
PF120d1	418046	544124767	1553	600	158811	500
PF120d2	364587	461471505	1480	593	156563	500
PF120d3	471645	610583428	1542	598	153904	500
PW30d1	465250	563673094	1373	587	203603	500
PW30d2	422807	516933760	1396	588	176816	500
PW30d3	334828	398394594	1328	582	190326	500
PW60d1	468985	613361127	1563	600	183117	500
PW60d2	379632	481952605	1487	594	183283	500
PW60d3	486512	631952217	1549	598	169531	500
PW90d1	476718	552541327	1268	577	142674	500
PW90d2	564699	670974969	1321	582	154274	500
PW90d3	512532	600456907	1294	578	189976	500
PW120d1	355728	469560522	1593	598	272670	500
PW120d2	272596	354863028	1555	595	251649	500
PW120d3	362527	474979641	1569	596	251599	500

## Sheet: Table S5
Table S5. Contribution of genes related to nitrogen cycling pathways
Nitrogen cycling pathways	genes	percents(%)
Assimilatory Nitrate Reduction	NR	0.03
Assimilatory Nitrate Reduction	narB	30.29
Assimilatory Nitrate Reduction	narC	7.76
Assimilatory Nitrate Reduction	nasA	36.05
Assimilatory Nitrate Reduction	nirA	25.87
Denitrification	nirK	22.61
Denitrification	nirS	14.52
Denitrification	norB	0.82
Denitrification	norC	0.17
Denitrification	nosZ	61.88
Denitrification-Dissimilatory Nitrate Reduction	napA	17.99
Denitrification-Dissimilatory Nitrate Reduction	napB	0.18
Denitrification-Dissimilatory Nitrate Reduction	napC	2.34
Denitrification-Dissimilatory Nitrate Reduction	narG	17.08
Denitrification-Dissimilatory Nitrate Reduction	narH	23.93
Denitrification-Dissimilatory Nitrate Reduction	narI	3.92
Denitrification-Dissimilatory Nitrate Reduction	narJ	5.85
Denitrification-Dissimilatory Nitrate Reduction	narV	2.87
Denitrification-Dissimilatory Nitrate Reduction	narY	3.18
Denitrification-Dissimilatory Nitrate Reduction	narZ	22.66
Nitrogen fixation	nifD	0.86
Nitrogen fixation	nifH	98.91
Nitrogen fixation	nifK	0.18
Nitrogen fixation	nifW	0.05
Dissimilatory Nitrate Reduction	nirB	22.34
Dissimilatory Nitrate Reduction	nirD	3.73
Dissimilatory Nitrate Reduction	nrfA	2.19
Dissimilatory Nitrate Reduction	nrfC	71.72
Dissimilatory Nitrate Reduction	nrfD	0.02
Nitrification	amoA_B	13.63
Nitrification	amoB_B	19.03
Nitrification	amoC_B	42.62
Nitrification	hao	24.72
Organic Degradation Synthesis	ansB	0.19
Organic Degradation Synthesis	asnB	0.92
Organic Degradation Synthesis	gdh_K00260	0.01
Organic Degradation Synthesis	gdh_K00261	3.73
Organic Degradation Synthesis	gdh_K00262	0.78
Organic Degradation Synthesis	gdh_K15371	0.41
Organic Degradation Synthesis	glnA	36.24
Organic Degradation Synthesis	glsA	0.01
Organic Degradation Synthesis	gs_K00264	0.01
Organic Degradation Synthesis	gs_K00265	16.97
Organic Degradation Synthesis	gs_K00266	11.95
Organic Degradation Synthesis	gs_K00284	4.59
Organic Degradation Synthesis	nao	0.01
Organic Degradation Synthesis	nmo	18.19
Organic Degradation Synthesis	ureA	1.28
Organic Degradation Synthesis	ureB	1.24
Organic Degradation Synthesis	ureC	3.47

## Sheet: Table S6
Table S6. Contribution of genus related to nitrogen cycling pathways
Nitrogen cycling pathways	genus	Relative abundance	percents(%)
Assimilatory Nitrate Reduction	Vulcanococcus	4.60 × 10-6	85.21
	Others	7.97 × 10-7	14.79
Denitrification	Limnocylindrus	2.26 × 10-6	20.67
	UBA5976	1.79 × 10-6	16.37
	Planktophila	1.35 × 10-6	12.38
	Others	5.54 × 10-6	50.58
Denitrification-Dissimilatory Nitrate Reduction	Roseomonas	1.36 × 10-7	25.65
	Rhodoferax	1.20 × 10-7	22.66
	NBD-18	7.99 × 10-8	15.06
	Others	1.94 × 10-7	36.63
Dissimilatory Nitrate Reduction	Rubrivivax	9.44 × 10-7	30.39
	Limnohabitans	7.91 × 10-7	25.49
	Others	1.37 × 10-6	44.12
Nitrification	Methylocystis	1.55 × 10-6	100
Organic Degradation Synthesis	UBA5976	5.38 × 10-6	10.69
	Limnohabitans	4.34 × 10-6	8.63
	Planktophila	4.09 × 10-6	8.13
	UBA964	3.44 × 10-6	6.85
	SYFN01	2.82 × 10-6	5.62
	UBA2093	2.75 × 10-6	5.47
	Rhodoferax	2.41 × 10-6	4.82
	Sediminibacterium	2.41 × 10-6	4.81
	Algoriphagus	2.09 × 10-6	4.17
	Others	2.05 × 10-5	40.81
Nitrogen fixation	Rhodoferax	2.28 × 10-6	34.93
	Limnohabitans	1.79 × 10-6	27.41
	PNKF01	6.09 × 10-7	9.31
	28-YEA-48	4.45 × 10-7	6.81
	Roseomonas	4.27 × 10-7	6.52
	Others	9.82 × 10-7	15.02
